# Supplementary material for: A New and Fast-Response Fluorescent Probe for Monitoring Hypochlorous Acid Derived from Myeloperoxidase
Source: Molecules. 2023 Aug 14;28(16):6055. doi: 10.3390/molecules28166055 (PMC10459737; doi:10.3390/molecules28166055)
Supplement: Supplementary file 1 [file molecules-28-06055-s001.zip]

Archive with 1 entries (1 files):
- molecules-2547873-supplementary.pdf
